# Supplementary material for: Structural and physicochemical effects on the starch quality of the high-quality wheat genotype caused by delayed sowing
Source: Front Nutr. 2024 Apr 16;11:1389745. doi: 10.3389/fnut.2024.1389745 (PMC11058212; doi:10.3389/fnut.2024.1389745)
Supplement: Supplementary file 2 [file Table_2.XLSX]

## Sheet: Table S2
TABLE S2 Climatological conditions about temperature, relative humidity and rainfall from October 2021 to June 2022
October							November							December							January							February							March							April							May
Date	Air temperature ℃			Relative humidity	Absolute humidity	Precipitation mm	Date	Air temperature ℃			Relative humidity	Absolute humidity	Precipitation mm	Date	Air temperature ℃			Relative humidity	Absolute humidity	Precipitation mm	Date	Air temperature ℃			Relative humidity	Absolute humidity	Precipitation mm	Date	Air temperature ℃			Relative humidity	Absolute humidity	Precipitation mm	Date	Air temperature ℃			Relative humidity	Absolute humidity	Precipitation mm	Date	Air temperature ℃			Relative humidity	Absolute humidity	Precipitation mm	Date
	Average	Max	Min					Average	Max	Min					Average	Max	Min					Average	Max	Min					Average	Max	Min					Average	Max	Min					Average	Max	Min
1	21.5	29.2	18.7	90	23	0.9	1	10.5	13.8	4.6	94	8.7		1	3.3	6.6	-1.9	50	3.9		1	-0.5	9.2	-6.5	77	4.3		1	-1.6	0.5	-6.2	64	3.4	0.2	1	3.7	8	-1.2	54	4.3		1	6.7	11	1.2	41	3.9		1
2	21.3	28.7	14.6	89	22.3		2	9.4	17	3	81	9		2	2.4	10.6	-4.7	67	4.5		2	-1.1	3.2	6.7	61	3.4		2	-3.1	4.3	-9.2	67	3.1		2	4.9	15.4	-3.7	41	3.2		2	6.6	17	-0.3	58	5.5		2
3	24.2	27.4	21.6	85	25.7		3	12.7	20.1	7	83	11.6		3	5.2	10.9	-1.2	57	4.9		3	-1.8	7.4	-7.9	76	3.9		3	-3.2	5.8	-8.9	69	3		3	6.8	18.1	-4	43	3.6		3	10.5	20.3	0.7	60	6.9		3
4	20.4	23	17.2	96	23	78.4	4	12.4	24.2	5.2	79	10.2		4	2.9	12.4	-2.7	74	5.1		4	-2.6	3.3	-5.7	83	4		4	-4.9	1.6	-8.9	89	3.8	1.2	4	9.5	18.3	1.1	37	4.3		4	12.7	21.5	3.2	48	6.6		4
5	17	18.8	15	89	17.1	3.3	5	13	21.6	6.1	87	12.7		5	4.6	15	-1.9	78	6		5	-1.9	3.9	-4.7	80	4.1		5	-5.3	1.1	-11.5	64	2.5		5	3	8.5	-3.2	38	2.9		5	14.3	24.2	8	52	8		5
6	17.6	21	14.7	84	16.8	0.4	6	14.1	21.3	9.2	86	13.3		6	6.4	13.2	0.3	81	7.7		6	-1.1	5.7	-5.6	76	4		6	-3	3.2	-8.9	63	3		6	1.5	9.3	-6.3	45	2.9		6	9.2	11.8	6.1	43	4.9		6
7	15.7	18.1	14.1	86	15.2	0.5	7	13	18.6	3	92	13.9	2.9	7	5.7	9.1	-0.8	53	4.7		7	-0.8	8	-6.1	77	4.1		7	-2.7	5.3	-8.2	66	3.1		7	6.1	15.4	-0.7	51	4.69		7	9.1	20.2	2.6	53	5.9		7
8	17.2	22.7	13.8	88	16.9		8	3.7	6.3	1.1	78	6.1	21	8	3.3	11.8	-2.7	85	6.4		8	-0.2	8.1	-5	84	4.9		8	-2.4	6.4	-8.2	63	2.9		8	7	19.8	-2.8	52	4.2		8	15.6	25.4	5.3	59	10.1		8
9	20.5	24.9	17.2	97	23.3	1.1	9	6.5	8.3	5.4	60	5.8		9	7.1	13.2	1.2	89	8.9		9	-1.1	4.6	-4.3	82	4.5		9	-0.6	9.5	-6.4	57	3		9	9.2	19.6	-0.7	52	5.5		9	21.7	31.9	13.2	50	11.6		9
10	18.1	20.9	15.6	72	15.1	15	10	8.7	12.5	4	54	6		10	5	11.1	1.5	90	6.5		10	-2.7	0.7	-4.9	87	4.4	1.4	10	0	10	-6.6	74	4.5		10	12	17.9	8	61	8.2		10	22.8	30.5	15.4	38	9.8		10
11	16.4	18.9	10.9	41	7.6	0.1	11	7.6	12	1.7	60	6		11	5.4	10.7	0.3	81	7.1		11	-4.3	-1.4	-9.9	68	3	1.6	11	1.4	10.3	-3.9	85	5.6		11	8.2	9.8	5.8	91	9.9		11	20.5	32.7	13.2	61	14.3		11
12	13.7	20	7.3	83	12.6		12	5.5	13.3	-0.1	72	6.1		12	2.9	7.6	-1.5	63	4.8	0.4	12	-5.2	0.7	-12.3	78	3.2		12	2.9	9.9	-3.4	81	5.8		12	9	15.3	3.6	92	10.6	5.5	12	9.6	17.5	8	85	10.1	4.9	12
13	15.9	24.5	9.4	89	15.8		13	6.8	18.2	-0.9	74	6.4		13	-0.8	5.6	-4.5	66	3.7		13	-2.5	0.4	-7.9	50	2.5	1.9	13	2.2	6.2	-1.8	78	5.5		13	7.2	8.7	4.9	99	10	0.1	13	10.8	13.9	6.3	47	6		13
14	17.5	23.4	13	87	16.9	0.3	14	7	18.4	0.5	77	6.8		14	0.8	10.1	-5.4	81	5.1		14	-3.7	5.1	-11.4	65	2.8		14	-2	1.6	-5.1	83	4.5	1.4	14	7.5	12.8	1.2	80	8.2		14	9.3	15.5	3.9	76	8.7		14
15	17.6	21.2	15.2	85	17	1.5	15	6.5	14.4	0.4	88	8.2		15	3	11.3	-3.3	82	5.8		15	1.1	6.2	-3.8	65	4.2		15	-4.4	-2.2	-6.2	78	3.5	2.9	15	9	19.6	-0.3	60	6.1		15	9.2	13.1	3.1	59	6.4		15
16	10.1	16.3	8.4	45	5.6		16	6.8	14.6	2.6	88	8.4		16	3.3	9.6	-0.7	68	5		16	-2.2	0.4	-5.1	63	3.3		16	-6.2	-1.2	-11.7	65	2.5	0.9	16	6.1	9.9	2.7	71	6.7		16	12.1	22.2	0.7	40	4.7		16
17	9.4	16.1	2.9	60	6.6		17	7.2	16.8	0.7	87	8.5		17	-2.3	0.6	-7.5	54	3.1	5.2	17	-3.2	3.1	-6.5	75	3.5		17	-4.3	-1.4	-7.7	55	2.5		17	3	3.8	2.3	50	3.8		17	15.1	24.5	2.9	43	6.4		17
18	9.3	19.2	0.3	74	7.9		18	10	19.5	2.9	83	9.5		18	-3.6	3.9	-11.1	59	2.8		18	-3.3	7.3	-8.8	75	3.8		18	-2.8	4.2	-10	67	3.2		18	3.8	7.8	0.7	70	5.5		18	15.2	22.9	8.3	43	7.5		18
19	10.7	12.2	6.6	56	7.2		19	9.3	13.1	3.1	78	8.9		19	-0.5	9.7	-7.7	67	3.6		19	-2.6	0.4	-4.6	75	3.9	0.4	19	-2	-0.2	-4.5	57	3.1	0.2	19	1.1	3	-0.7	67	4.4	5.6	19	15.3	24.4	6	55	8.7		19
20	10	15.7	3.6	65	7.7		20	9.1	17.8	2.3	87	10		20	2.6	14.9	-3.9	73	4.6		20	-3.5	-0.4	-6.4	59	2.8		20	-2.7	2.7	-6.6	53	2.6		20	2.5	8.5	-2.6	57	3.9		20	17.6	25.9	7.8	45	8.4		20
21	9.2	16.9	5	83	9.6	0.4	21	9.2	12.2	5.6	79	9.5	2.5	21	1.4	9.2	-3.4	79	5.1		21	-3.2	4.1	-9	66	3		21	-2.3	1.3	-7.4	56	2.9		21	4.2	10.9	-2.1	64	5		21	20.6	28.3	10.9	50	11.5		21
22	10.1	16	4.2	77	9.2		22	3.7	5.4	2.3	45	3.6		22	2.1	10.3	-4.7	79	5.4		22	0.6	5.2	-2.7	73	4.5		22	-3.5	-0.6	-7.5	70	3.3	0	22	4.5	10.4	-2	57	4.3		22	14.4	18.4	5.5	62	10.2		22
23	9.1	17.4	3.2	83	9		23	2	8.3	-3.2	52	3.4		23	3.5	10	0	91	7.2		23	-0.3	1.6	-1.4	76	4.6		23	-3.2	4.2	-8.8	56	2.5		23	9.4	17.4	4.5	49	5.7		23	15.3	26.8	2.4	51	7.3		23
24	8.9	19.7	3	86	9.3		24	3.1	15.4	-5.4	71	4.6		24	-4.8	0.8	-7.2	75	3.4	0.6	24	-1.2	3.5	-4.3	79	4.4		24	0.6	10.5	-8.1	50	2.7		24	11.5	19.8	2.9	56	7.2		24	19.7	31.4	10.1	64	14.4		24
25	10.6	21.9	3.5	81	9.4		25	2.9	12.8	-2.7	85	6.3		25	-7.2	-6.4	-8.3	83	3	8.1	25	-0.8	4.2	-3.9	77	4.5		25	4.8	15.2	-3.6	57	4.4		25	9.2	10.7	6.1	93	10.7	16.3	25	18.7	21	16.5	82	17.6		25
26	11.9	22.4	4.2	81	10.5		26	2.6	12	-1.8	86	6.1		26	-6.5	-3	-11	67	2.5		26	-0.2	4.3	-3.9	74	4.4		26	4.3	11.7	-1.5	47	3.9		26	9.7	15.9	4.5	52	5.9	4.3	26	15.7	25.6	11.4	86	15.6		26
27	10.6	19.5	5.5	81	9.5		27	3.2	14.6	-2.5	76	5.1		27	-5.6	4.1	-13	70	2.6		27	-0.8	1.4	-1.9	49	2.8		27	5.6	16.7	-4.4	39	3.2		27	7	12.1	1.6	42	4		27	13.2	16.5	6.6	40	5.8		27
28	10.9	21	3.5	79	9.4		28	5.6	16.2	-2	80	6.9		28	-3.5	7.7	-11.9	71	3.1		28	-1.3	1.9	-5.5	64	3.5		28	6.4	15.6	-1.2	61	5.8		28	7.6	16.6	-1.9	35	3.2		28	11	17	6.6	64	8.2	1.4	28
29	12.4	22.6	5.5	79	10.1		29	8.3	14.2	1.4	90	9.7		29	-3.3	3	-9.5	73	3.4		29	-2.2	4.1	-6.6	74	3.8									29	10.8	18.4	4.8	49	6.1		29	11.6	16.4	6.5	69	9.1		29
30	12	21	6.7	87	11.7		30	5.5	9.1	1.5	75	7	19.2	30	-3.1	4.1	-9	68	3.1		30	-3.2	3.5	-8	77	3.7									30	8	10.1	4.9	83	8.9		30	10.3	16.7	4.9	64	7.8		30
31	13.2	18.9	8.3	88	13.3	1.7								31	-3.2	3.4	-8.3	77	3.6		31	-2.1	3.4	-6.9	70	3.5	0.6								31	7.5	11.6	5.7	45	4.5									31
Monthly total	443	639.5	292.7	2466	414.3	103.6	Monthly total	225.9	442	55	2327	238.3	45.6	Monthly total	26.5	241.1	-144.5	2251	146.6	14.3	Monthly total	-57.9	113.1	-174.8	2235	117.3	5.9	Monthly total	-32	152.2	-186.4	1814	99.8	6.8	Monthly total	210.5	403.4	33.1	1836	178.39	31.8	Monthly total	414.4	644.5	197	1688	261.9	6.3	Monthly total
Monthly average	14.2903	20.629	9.44194	79.5484	13.3645	——	Monthly average	7.53	14.7333	1.83333	77.5667	7.94333	——	Monthly average	0.854839	7.77742	-4.66129	72.6129	4.72903	——	Monthly average	-1.86774	3.64839	-5.63871	72.0968	3.78387	——	Monthly average	-1.14286	5.43571	-6.65714	64.7857	3.56429	——	Monthly average	6.79032	13.0129	1.06774	59.2258	5.75452	——	Monthly average	13.8133	21.4833	6.56667	56.2667	8.73	——	Monthly average
[truncated: 13 more columns]
